# Supplementary material for: Glucagon-like peptide-1 receptor agonism improves lung cancer outcomes and tumor growth control
Source: JCI Insight. 2025 Aug 26;10(19):e195484. doi: 10.1172/jci.insight.195484 (PMC12513478; doi:10.1172/jci.insight.195484)
Supplement: Supporting data values [file jciinsight-10-195484-s188.xlsx]

## Sheet: Figure 1A
2x Daily Tumor Volumes
	Liraglutide	Liraglutide	Liraglutide	Liraglutide	Liraglutide	Liraglutide	Liraglutide	Liraglutide	Liraglutide	Liraglutide	PBS	PBS	PBS	PBS	PBS	PBS	PBS	PBS	PBS	PBS
D14	59.4619	113.438	75.9375	67.2	72	91.125	92.697	24.5	24.75	94.08	92.16	111.925	72	232.2	120.6	122.4	36	32	29.4	55.296
D18	202.005	295.312	194.4	236.6	225	168.2	364.5	65.8125	70	135	162.24	235.673	295.75	537.342	288	245	137.312	20.1465	68.8	36
D20	295.312	469.625	287.3	279.3	404.586	221.4	429.3	287.766	126	261.562	338	384	448	680.4	384.75	403.44	240.318	36	180	68.75
D22	416.295	690.413	402.188	396.8	504.3	348.75	499.234	534.6	103.75	441.408	466.875	505.75	569.492	848.35	1238.4	510.3	317.9	194.4	308.7	167.706
D24	496.375	876.487	619.65	537.464	607.904	357.188		654.718	192.496	486	585.565	517.72	588.5	1036.38	1042.29	744.188	535.806	242.938	373.527	288
D26	774.4	1252.8	722.192	830.053	824.832	621.798	0	795.706	262.15	695	1000	859.95	1258.14	1395.05	1560	750	625	423.36	433.664	322.452

## Sheet: Figure 1B
2x Final Tumor Weights
Liraglutide	PBS
0.81	1.4
1.31	0.91
0.69	1.11
0.64	1.5
1.2
0.94	0.95
	0.98
1.13	0.61
	0.99
1.18	0.92

## Sheet: Figure 1C
A39 Daily Tumor Volumes
	Liraglutide	Liraglutide	Liraglutide	Liraglutide	Liraglutide	Liraglutide	Liraglutide	Liraglutide	PBS	PBS	PBS	PBS	PBS	PBS	PBS	PBS
D14	70.56	257.213	361	882	310.505	421.35	248.062	55.404	330.413			320.787	470.448	130.68	60.84	42.6884
D17	534.645	114.075	587.826	1458	192	508.2	188.604	55.404	392		180	387.2	185	257.152	73.034	0
D21	1073.15	278.516	1710	4320	393.26	1029.71	876.16	55.404	1052.68		625	985.96	704	454.86	105.178	200.921
D23	1825.2	365	1720.56	3088.84	1328.4	1594.14	876.16	81.225	1228.25	364.5	726.7	1496.45	1071.88	832.32	166.6	557.056
D25	2478.08	784.08	2592	6561	2016.84	1647.28	2592.1	81.225	2783	435.483	1575	1985.5	1552.3	1484.8	973.013	831.744
D28	5117.18	1350	3148.24	8100	2400	2151.68	3512.62	81.225	3438.5	532.8	1195.61	2434.54	1783.78	2021.6	1102.5	980.1

## Sheet: Figure 1D
A39 Final Tumor Weights
PBS	Liraglutide
2.01	1.89
0.69	0.5
2.4	0.81
3.02	1.62
1.53	1.21
1.89	1.35
1.53	0.62
	0.63
